# Supplementary material for: Pathological Nodal Staging Score for Gastric Signet Ring Cell Carcinoma: A Clinical Tool of Adequate Nodal Staging
Source: Diagnostics (Basel). 2022 Sep 22;12(10):2289. doi: 10.3390/diagnostics12102289 (PMC9600920; doi:10.3390/diagnostics12102289)
Supplement: Supplementary file 1 [file diagnostics-12-02289-s001.zip]

Archive with 1 entries (1 files):
- diagnostics-1879112-supplementary.pdf
